# Supplementary material for: The Effect of Arginase on Canine T-Lymphocyte Functions and its Modulation by All-Trans Retinoid Acid (ATRA) in Canine Monocyte-Derived Macrophages
Source: Vet Sci. 2022 Jul 21;9(7):374. doi: 10.3390/vetsci9070374 (PMC9320773; doi:10.3390/vetsci9070374)
Supplement: Supplementary file 1 [file vetsci-09-00374-s001.zip]

Archive with 5 entries (5 files):
- vetsci-1809858-Supplementary Figures.pdf
- vetsci-1809858-Supplementary Table S1.pdf
- vetsci-1809858-Supplementary Table S2.pdf
- vetsci-1809858-Supplementary Table S3.pdf
- vetsci-1809858-Supplementary Table S4.xlsx
