# Supplementary material for: The Effect of Arginase on Canine T-Lymphocyte Functions and its Modulation by All-Trans Retinoid Acid (ATRA) in Canine Monocyte-Derived Macrophages
Source: Vet Sci. 2022 Jul 21;9(7):374. doi: 10.3390/vetsci9070374 (PMC9320773; doi:10.3390/vetsci9070374)
Supplement: Supplementary file 1 [file vetsci-09-00374-s001.zip › vetsci-1809858-Supplementary Table S4.xlsx]

## Sheet: Baseline and cGAMP stim
	Unpaired t tests of Log2 transformed data
	Comparison of transcript expression between CNT and ATRA-treated MDMs
		P value	P value summary	Significantly different (P < 0.05)?	One- or two-tailed?	t, df	Mean CNT	Mean ATRA-treated	Difference between means ± SEM	95% CI	R squared (eta squared)
	ARG1	0.0568	ns	No	Two-tailed	t=2.354, df=6	0	-1.856	-1.856 ± 0.7886	-3.786 to 0.07339	0.4801
	NOS2	0.0322	*	Yes	Two-tailed	t=2.775, df=6	0	-1.644	-1.644 ± 0.5923	-3.093 to -0.1941	0.562
	IL6	0.0132	*	Yes	Two-tailed	t=3.475, df=6	0	-2.265	-2.265 ± 0.6519	-3.860 to -0.6700	0.668
	IL10	0.2984	ns	No	Two-tailed	t=1.138, df=6	0	-0.3449	-0.3449 ± 0.3030	-1.086 to 0.3966	0.1776
	TGFB1	0.0027	**	Yes	Two-tailed	t=4.906, df=6	0	-1.013	-1.013 ± 0.2064	-1.518 to -0.5076	0.8004
	CIITA	0.055	ns	No	Two-tailed	t=2.377, df=6	0	-0.9148	-0.9148 ± 0.3848	-1.856 to 0.02675	0.4851
	Unpaired t tests of untransformed data
	Comparison between CNT and ATRA-treated MDMs
		P value	P value summary	Significantly different (P < 0.05)?	One- or two-tailed?	t, df	Mean CNT	Mean ATRA-treated	Difference between means ± SEM	95% CI	R squared (eta squared)
	Arginase activity	0.0152	*	Yes	Two-tailed	t=3.076, df=8	100	46.58	-53.42 ± 17.37	-93.47 to -13.36	0.5418
	TGF-β1 conc	0.305	ns	No	Two-tailed	t=1.072, df=12	100	93.98	-6.022 ± 5.620	-18.27 to 6.223	0.08733
	Unpaired t tests of untransformed data
	Comparison of ATRA-treated MDM MFI relative to CNT MDMs
		P value	P value summary	Significantly different (P < 0.05)?	One- or two-tailed?	t, df	Mean CNT	Mean ATRA-treated	Difference between means ± SEM	95% CI	R squared (eta squared)
	MHCII	0.9244	ns	No	Two-tailed	t=0.101, df=4	100	98.7	-1.28 ± 12.7	-36.5 to 34.0	0.00255
	CD11b	0.9959	ns	No	Two-tailed	t=0.00541, df=4	100	99.9	-0.0909 ± 16.8	-46.7 to 46.5	7.33e-06
	CD14	0.7347	ns	No	Two-tailed	t=0.363, df=4	100	98.8	-1.17 ± 3.21	-10.1 to 7.74	0.032
	CD80	0.6051	ns	No	Two-tailed	t=0.560, df=4	100	88.7	-11.3 ± 20.2	-67.4 to 44.8	0.0728
	Ordinary one-way ANOVA of untransformed data
	GZMB expression by arginase-treated CD8+ T lymphocytes relative to CNT									Dunnett's multiple comparisons test
	Test details	Mean CNT	Mean arginase-treated	Mean Diff.	SE of diff.	n1	n2	q	DF	95.00% CI of diff.	Below threshold?	Summary	Adjusted P Value	A-?
	0 vs. 25	100	89.04	10.96	5.699	3	3	1.923	8	-5.451 to 27.37	No	ns	0.204	B
	0 vs. 50	100	78.78	21.22	5.699	3	3	3.723	8	4.807 to 37.63	Yes	*	0.0147	C
	0 vs. 100	100	65.85	34.15	5.699	3	3	5.992	8	17.73 to 50.56	Yes	***	0.0009	D
	Ki67 expresion by CD4+ lymphocytes treated with/without ConA, and with/without arginase									Dunnett's multiple comparisons test
	Test details	Mean ConA only treated MDMs	Mean other treated MDMs	Mean Diff.	SE of diff.	n1	n2	q	DF	95.00% CI of diff.	Below threshold?	Summary	Adjusted P Value	A-?
	ConA only vs. Unstimulated	100	28.93	71.07	18.14	3	3	3.917	10	18.62 to 123.5	Yes	**	0.0095	A
	ConA only vs. ConA + 25nM	100	87.61	12.39	18.14	3	3	0.6826	10	-40.06 to 64.83	No	ns	0.8965	C
	ConA only vs. ConA + 50nM	100	44.03	55.97	18.14	3	3	3.085	10	3.522 to 108.4	Yes	*	0.0364	D
	ConA only vs. ConA + 100nM	100	9.866	90.13	18.14	3	3	4.968	10	37.69 to 142.6	Yes	**	0.0019	E
	Ki67 expresion by CD8+ lymphocytes treated with/without ConA, and with/without arginase									Dunnett's multiple comparisons test
	Test details	Mean ConA only treated MDMs	Mean other treated MDMs	Mean Diff.	SE of diff.	n1	n2	q	DF	95.00% CI of diff.	Below threshold?	Summary	Adjusted P Value	A-?
	ConA only vs. Unstimulated	100	21.23	78.77	16.33	3	3	4.824	10	31.57 to 126.0	Yes	**	0.0024	A
	ConA only vs. ConA + 25nM	100	98.1	1.9	16.33	3	3	0.1164	10	-45.29 to 49.09	No	ns	0.9998	C
	ConA only vs. ConA + 50nM	100	66.67	33.33	16.33	3	3	2.042	10	-13.86 to 80.53	No	ns	0.1931	D
	ConA only vs. ConA + 100nM	100	18.93	81.07	16.33	3	3	4.965	10	33.87 to 128.3	Yes	**	0.0019	E
